# Supplementary material for: Dynamic transcriptome profiling exploring cold tolerance in forensically important blow fly, Aldrichina grahami (Diptera: Calliphoridae)
Source: BMC Genomics. 2020 Jan 29;21:92. doi: 10.1186/s12864-020-6509-0 (PMC6988367; doi:10.1186/s12864-020-6509-0)
Supplement: Supplementary file 4 — Additional file 4: Table S2. Expression level of the 9 DEGs in Aldrichina grahami. [file 12864_2020_6509_MOESM4_ESM.xlsx]

## Sheet: Sheet1
Table S2. Expression level of the 9 DEGs in Aldrichina grahami
Gene ID	H0A FPKM	H0B FPKM	H0C FPKM	H1A FPKM	H1B FPKM	H1C FPKM	H2A FPKM	H2B FPKM	H2C FPKM	H3A FPKM	H3B FPKM	H3C FPKM	L0A FPKM	L0B FPKM	L0C FPKM	L1A FPKM	L1B FPKM	L1C FPKM	L2A FPKM	L2B FPKM	L2C FPKM	L3A FPKM	L3B FPKM	L3C FPKM	M0A FPKM	M0B FPKM	M0C FPKM	M1A FPKM	M1B FPKM	M1C FPKM	M2A FPKM	M2B FPKM	M2C FPKM	M3A FPKM	M3B FPKM	M3C FPKM	Swiss
BGI_novel_G000258	0.22	0.15	0.1	0.02	0.08	0.4	0	0	0.07	0.44	0.19	0.28	1.54	0.75	0.36	1.81	0.03	0	0.47	0.19	0.39	0.03	0.02	0	0.67	0.03	0.37	0	0.18	0.02	0.13	0	0.15	0.07	0.18	0.01	-
BGI_novel_G000303	0.16	0	0	1.51	1.54	2.44	0.05	0	0	0.04	0	0	1.19	2.61	3.69	1.14	0.96	0.25	0.03	0	0.16	0.6	1.37	0.12	0.27	1.49	0.49	0.02	0	0	0	0.39	0.5	0	0.93	0	-
BGI_novel_G000365	0	0.02	0	0.17	0.2	0	0.07	0	0	1.17	1.46	1.67	0.21	0.26	0.29	1.01	0.1	0.26	0.62	0.39	0.4	0.23	0.34	0.3	0.05	0	0.07	0	0.05	0.07	0.12	0.14	0.15	0.83	0.31	0.73	-
BGI_novel_G000907	0.01	0	0	0	0	0	0.13	0.06	0	0	0.06	0.14	0.55	2.37	1.22	1.76	0	0.04	1.18	0.11	1.98	0.68	0.38	1.14	0.35	0.96	0.72	0	0.22	0.58	0	0.22	0.54	0	0.42	0.18	-
BGI_novel_G001758	0	0.1	0	0	0.38	0.09	9.88	0	0	5.97	7.57	29.23	0	0.39	0	0	0.68	2.78	0	0	0	0	0	0	0	0	0	0.46	0.88	0.32	0	0.8	0.13	0	13.58	0	-
BGI_novel_G002850	0	0	0.04	0.18	2.41	1.57	0	3.59	0	0	0	0.53	0	0	0	0	0	0	0	0	0	0	0.14	0	1.38	0	5.06	0	0	0.1	0.29	0	0.02	0	0	0	-
BGI_novel_G004046	0.17	0.07	0.47	0.58	0.2	0.49	0	0.41	0.18	0.37	0	0.32	5.65	4.32	3.45	5.21	0.66	0.72	3.48	3.76	1.53	2.58	1.68	1.65	0	0.57	1.13	1.46	0.68	0.85	0.96	1.07	1.09	0.8	0.45	1.26	-
OF03858	0.03	0.03	0	3.08	24.11	170.53	6.2	0.22	0.29	0.03	0.07	0.03	5.59	3.77	4.04	1.33	54.3	3.9	28.37	22.61	1.3	0.18	1.06	0.82	0.07	7.71	39.03	397.25	0.69	35.79	219.34	28.15	10.59	0.18	0.24	0.17	-
OF06259	0	0	0.24	3.05	1.59	1.18	2.27	1.04	1	6.77	32.3	28.69	1.36	1.76	4.09	9.23	11.82	10.67	21.73	16.9	26.78	800.89	31.03	230.71	0	1.99	0.81	2.59	5.16	5.29	1.96	8.16	7.65	54.67	102.39	165.95	Lysosomal aspartic protease
